# Supplementary material for: High Concentration Crystalline Silk Fibroin Solution for Silk-Based Materials
Source: Materials (Basel). 2022 Oct 6;15(19):6930. doi: 10.3390/ma15196930 (PMC9571966; doi:10.3390/ma15196930)
Supplement: Supplementary file 1 [file materials-15-06930-s001.zip]

Archive with 1 entries (1 files):
- materials-1904830-supplementary.pdf
